# Supplementary material for: High Mitophagy and Low Glycolysis Predict Better Clinical Outcomes in Acute Myeloid Leukemias
Source: Int J Mol Sci. 2024 Oct 27;25(21):11527. doi: 10.3390/ijms252111527 (PMC11546612; doi:10.3390/ijms252111527)
Supplement: Supplementary file 1 [file ijms-25-11527-s001.zip]

Archive with 1 entries (1 files):
- ijms-3244755-supplementary.pdf
